# Supplementary material for: Hyaluronic Acid (HA) Receptors and the Motility of Schwann Cell(-Like) Phenotypes
Source: Cells. 2020 Jun 17;9(6):1477. doi: 10.3390/cells9061477 (PMC7349078; doi:10.3390/cells9061477)
Supplement: Supplementary file 1 [file cells-09-01477-s001.zip]

Archive with 8 entries (5 files):
- cells-801127-supplementary/
- cells-801127-supplementary/ScratchWoundAssay.mp4
- __MACOSX/
- __MACOSX/cells-801127-supplementary/
- __MACOSX/cells-801127-supplementary/._ScratchWoundAssay.mp4
- cells-801127-supplementary/Supp_info_Schwan[2].docx
- __MACOSX/cells-801127-supplementary/._Supp_info_Schwan[2].docx
- __MACOSX/._cells-801127-supplementary
